# Supplementary material for: New Guaiane-Type Sesquiterpenoids Biscogniauxiaols A–G with Anti-Fungal and Anti-Inflammatory Activities from the Endophytic Fungus Biscogniauxia Petrensis
Source: J Fungi (Basel). 2023 Mar 23;9(4):393. doi: 10.3390/jof9040393 (PMC10144765; doi:10.3390/jof9040393)
Supplement: Supplementary file 1 [file jof-09-00393-s001.zip]

Archive with 1 entries (1 files):
- jof-2287784-supplementary.pdf
